# Supplementary material for: The Building Data Genome Project 2, energy meter data from the ASHRAE Great Energy Predictor III competition
Source: Sci Data. 2020 Oct 27;7:368. doi: 10.1038/s41597-020-00712-x (PMC7591488; doi:10.1038/s41597-020-00712-x)
Supplement: Supplementary file 1 — Supplementary information [file 41597_2020_712_MOESM1_ESM.txt]

PWD /Users/nus/Dropbox/02-NUS/03_Publications/20200816 GEPIII Data Set/20200914 LateX Final Submission
INPUT /usr/local/texlive/2019/texmf.cnf
INPUT /usr/local/texlive/2019/texmf-dist/web2c/texmf.cnf
INPUT /usr/local/texlive/2019/texmf-var/web2c/pdftex/pdflatex.fmt
INPUT main.tex
OUTPUT main.log
INPUT /usr/local/texlive/2019/texmf-dist/tex/latex/base/article.cls
INPUT /usr/local/texlive/2019/texmf-dist/tex/latex/base/article.cls
INPUT /usr/local/texlive/2019/texmf-dist/tex/latex/base/size10.clo
INPUT /usr/local/texlive/2019/texmf-dist/tex/latex/base/size10.clo
INPUT /usr/local/texlive/2019/texmf-dist/tex/latex/base/inputenc.sty
INPUT /usr/local/texlive/2019/texmf-dist/tex/latex/base/inputenc.sty
INPUT /usr/local/texlive/2019/texmf-dist/tex/latex/base/fontenc.sty
INPUT /usr/local/texlive/2019/texmf-dist/tex/latex/base/fontenc.sty
INPUT /usr/local/texlive/2019/texmf-dist/tex/latex/base/t1enc.def
INPUT /usr/local/texlive/2019/texmf-dist/tex/latex/base/t1enc.def
INPUT /usr/local/texlive/2019/texmf-dist/fonts/map/fontname/texfonts.map
INPUT /usr/local/texlive/2019/texmf-dist/fonts/tfm/jknappen/ec/ecrm1000.tfm
INPUT /usr/local/texlive/2019/texmf-dist/tex/generic/babel/babel.sty
INPUT /usr/local/texlive/2019/texmf-dist/tex/generic/babel/babel.sty
INPUT /usr/local/texlive/2019/texmf-dist/tex/generic/babel/switch.def
INPUT /usr/local/texlive/2019/texmf-dist/tex/generic/babel-english/english.ldf
INPUT /usr/local/texlive/2019/texmf-dist/tex/generic/babel-english/english.ldf
INPUT /usr/local/texlive/2019/texmf-dist/tex/generic/babel-english/english.ldf
INPUT /usr/local/texlive/2019/texmf-dist/tex/generic/babel/babel.def
INPUT /usr/local/texlive/2019/texmf-dist/tex/generic/babel/txtbabel.def
INPUT /usr/local/texlive/2019/texmf-dist/tex/latex/amsmath/amsmath.sty
INPUT /usr/local/texlive/2019/texmf-dist/tex/latex/amsmath/amsmath.sty
INPUT /usr/local/texlive/2019/texmf-dist/tex/latex/amsmath/amstext.sty
INPUT /usr/local/texlive/2019/texmf-dist/tex/latex/amsmath/amstext.sty
INPUT /usr/local/texlive/2019/texmf-dist/tex/latex/amsmath/amsgen.sty
INPUT /usr/local/texlive/2019/texmf-dist/tex/latex/amsmath/amsgen.sty
INPUT /usr/local/texlive/2019/texmf-dist/tex/latex/amsmath/amsbsy.sty
INPUT /usr/local/texlive/2019/texmf-dist/tex/latex/amsmath/amsbsy.sty
INPUT /usr/local/texlive/2019/texmf-dist/tex/latex/amsmath/amsopn.sty
INPUT /usr/local/texlive/2019/texmf-dist/tex/latex/amsmath/amsopn.sty
INPUT /usr/local/texlive/2019/texmf-dist/tex/latex/graphics/graphicx.sty
INPUT /usr/local/texlive/2019/texmf-dist/tex/latex/graphics/graphicx.sty
INPUT /usr/local/texlive/2019/texmf-dist/tex/latex/graphics/keyval.sty
INPUT /usr/local/texlive/2019/texmf-dist/tex/latex/graphics/keyval.sty
INPUT /usr/local/texlive/2019/texmf-dist/tex/latex/graphics/graphics.sty
INPUT /usr/local/texlive/2019/texmf-dist/tex/latex/graphics/graphics.sty
INPUT /usr/local/texlive/2019/texmf-dist/tex/latex/graphics/trig.sty
INPUT /usr/local/texlive/2019/texmf-dist/tex/latex/graphics/trig.sty
INPUT /usr/local/texlive/2019/texmf-dist/tex/latex/graphics-cfg/graphics.cfg
INPUT /usr/local/texlive/2019/texmf-dist/tex/latex/graphics-cfg/graphics.cfg
INPUT /usr/local/texlive/2019/texmf-dist/tex/latex/graphics-def/pdftex.def
INPUT /usr/local/texlive/2019/texmf-dist/tex/latex/graphics-def/pdftex.def
INPUT /usr/local/texlive/2019/texmf-dist/tex/latex/adjustbox/adjustbox.sty
INPUT /usr/local/texlive/2019/texmf-dist/tex/latex/adjustbox/adjustbox.sty
INPUT /usr/local/texlive/2019/texmf-dist/tex/latex/xkeyval/xkeyval.sty
INPUT /usr/local/texlive/2019/texmf-dist/tex/latex/xkeyval/xkeyval.sty
INPUT /usr/local/texlive/2019/texmf-dist/tex/generic/xkeyval/xkeyval.tex
INPUT /usr/local/texlive/2019/texmf-dist/tex/generic/xkeyval/xkvutils.tex
INPUT /usr/local/texlive/2019/texmf-dist/tex/latex/adjustbox/adjcalc.sty
INPUT /usr/local/texlive/2019/texmf-dist/tex/latex/adjustbox/adjcalc.sty
INPUT /usr/local/texlive/2019/texmf-dist/tex/latex/adjustbox/trimclip.sty
INPUT /usr/local/texlive/2019/texmf-dist/tex/latex/adjustbox/trimclip.sty
INPUT /usr/local/texlive/2019/texmf-dist/tex/latex/collectbox/collectbox.sty
INPUT /usr/local/texlive/2019/texmf-dist/tex/latex/collectbox/collectbox.sty
INPUT /usr/local/texlive/2019/texmf-dist/tex/latex/adjustbox/tc-pdftex.def
INPUT /usr/local/texlive/2019/texmf-dist/tex/latex/adjustbox/tc-pdftex.def
INPUT /usr/local/texlive/2019/texmf-dist/tex/latex/ifoddpage/ifoddpage.sty
INPUT /usr/local/texlive/2019/texmf-dist/tex/latex/ifoddpage/ifoddpage.sty
INPUT /usr/local/texlive/2019/texmf-dist/tex/latex/ifoddpage/ifoddpage.sty
INPUT /usr/local/texlive/2019/texmf-dist/tex/latex/varwidth/varwidth.sty
INPUT /usr/local/texlive/2019/texmf-dist/tex/latex/varwidth/varwidth.sty
INPUT /usr/local/texlive/2019/texmf-dist/tex/latex/varwidth/varwidth.sty
INPUT /usr/local/texlive/2019/texmf-dist/tex/latex/fancyhdr/fancyhdr.sty
INPUT /usr/local/texlive/2019/texmf-dist/tex/latex/fancyhdr/fancyhdr.sty
INPUT /usr/local/texlive/2019/texmf-dist/tex/latex/xcolor/xcolor.sty
INPUT /usr/local/texlive/2019/texmf-dist/tex/latex/xcolor/xcolor.sty
INPUT /usr/local/texlive/2019/texmf-dist/tex/latex/graphics-cfg/color.cfg
INPUT /usr/local/texlive/2019/texmf-dist/tex/latex/graphics-cfg/color.cfg
INPUT /usr/local/texlive/2019/texmf-dist/tex/latex/hyperref/hyperref.sty
INPUT /usr/local/texlive/2019/texmf-dist/tex/latex/hyperref/hyperref.sty
INPUT /usr/local/texlive/2019/texmf-dist/tex/generic/oberdiek/hobsub-hyperref.sty
INPUT /usr/local/texlive/2019/texmf-dist/tex/generic/oberdiek/hobsub-hyperref.sty
INPUT /usr/local/texlive/2019/texmf-dist/tex/generic/oberdiek/hobsub-hyperref.sty
INPUT /usr/local/texlive/2019/texmf-dist/tex/generic/oberdiek/hobsub-generic.sty
INPUT /usr/local/texlive/2019/texmf-dist/tex/generic/oberdiek/hobsub-generic.sty
INPUT /usr/local/texlive/2019/texmf-dist/tex/generic/ifxetex/ifxetex.sty
INPUT /usr/local/texlive/2019/texmf-dist/tex/generic/ifxetex/ifxetex.sty
INPUT /usr/local/texlive/2019/texmf-dist/tex/latex/oberdiek/auxhook.sty
INPUT /usr/local/texlive/2019/texmf-dist/tex/latex/oberdiek/auxhook.sty
INPUT /usr/local/texlive/2019/texmf-dist/tex/latex/oberdiek/kvoptions.sty
INPUT /usr/local/texlive/2019/texmf-dist/tex/latex/oberdiek/kvoptions.sty
INPUT /usr/local/texlive/2019/texmf-dist/tex/latex/hyperref/pd1enc.def
INPUT /usr/local/texlive/2019/texmf-dist/tex/latex/hyperref/pd1enc.def
INPUT /usr/local/texlive/2019/texmf-dist/tex/latex/latexconfig/hyperref.cfg
INPUT /usr/local/texlive/2019/texmf-dist/tex/latex/latexconfig/hyperref.cfg
INPUT /usr/local/texlive/2019/texmf-dist/tex/latex/url/url.sty
INPUT /usr/local/texlive/2019/texmf-dist/tex/latex/url/url.sty
INPUT /usr/local/texlive/2019/texmf-dist/tex/latex/hyperref/hpdftex.def
INPUT /usr/local/texlive/2019/texmf-dist/tex/latex/hyperref/hpdftex.def
INPUT /usr/local/texlive/2019/texmf-dist/tex/latex/oberdiek/rerunfilecheck.sty
INPUT /usr/local/texlive/2019/texmf-dist/tex/latex/oberdiek/rerunfilecheck.sty
INPUT /usr/local/texlive/2019/texmf-dist/tex/latex/lineno/lineno.sty
INPUT /usr/local/texlive/2019/texmf-dist/tex/latex/lineno/lineno.sty
INPUT main.aux
INPUT main.aux
OUTPUT main.aux
INPUT /usr/local/texlive/2019/texmf-dist/tex/context/base/mkii/supp-pdf.mkii
INPUT /usr/local/texlive/2019/texmf-dist/tex/context/base/mkii/supp-pdf.mkii
INPUT /usr/local/texlive/2019/texmf-dist/tex/latex/oberdiek/epstopdf-base.sty
INPUT /usr/local/texlive/2019/texmf-dist/tex/latex/oberdiek/epstopdf-base.sty
INPUT /usr/local/texlive/2019/texmf-dist/tex/latex/oberdiek/grfext.sty
INPUT /usr/local/texlive/2019/texmf-dist/tex/latex/oberdiek/grfext.sty
INPUT /usr/local/texlive/2019/texmf-dist/tex/latex/latexconfig/epstopdf-sys.cfg
INPUT /usr/local/texlive/2019/texmf-dist/tex/latex/latexconfig/epstopdf-sys.cfg
INPUT /usr/local/texlive/2019/texmf-dist/tex/latex/hyperref/nameref.sty
INPUT /usr/local/texlive/2019/texmf-dist/tex/latex/hyperref/nameref.sty
INPUT /usr/local/texlive/2019/texmf-dist/tex/generic/oberdiek/gettitlestring.sty
INPUT /usr/local/texlive/2019/texmf-dist/tex/generic/oberdiek/gettitlestring.sty
INPUT main.out
INPUT main.out
INPUT main.out
INPUT main.out
INPUT ./main.out
INPUT ./main.out
OUTPUT main.out
OUTPUT main.pdf
INPUT /usr/local/texlive/2019/texmf-dist/fonts/tfm/jknappen/ec/ecrm1728.tfm
INPUT /usr/local/texlive/2019/texmf-dist/fonts/tfm/jknappen/ec/ecrm1200.tfm
INPUT /usr/local/texlive/2019/texmf-dist/fonts/tfm/public/cm/cmr12.tfm
INPUT /usr/local/texlive/2019/texmf-dist/fonts/tfm/public/cm/cmr8.tfm
INPUT /usr/local/texlive/2019/texmf-dist/fonts/tfm/public/cm/cmr6.tfm
INPUT /usr/local/texlive/2019/texmf-dist/fonts/tfm/public/cm/cmmi12.tfm
INPUT /usr/local/texlive/2019/texmf-dist/fonts/tfm/public/cm/cmmi8.tfm
INPUT /usr/local/texlive/2019/texmf-dist/fonts/tfm/public/cm/cmmi6.tfm
INPUT /usr/local/texlive/2019/texmf-dist/fonts/tfm/public/cm/cmsy10.tfm
INPUT /usr/local/texlive/2019/texmf-dist/fonts/tfm/public/cm/cmsy8.tfm
INPUT /usr/local/texlive/2019/texmf-dist/fonts/tfm/public/cm/cmsy6.tfm
INPUT /usr/local/texlive/2019/texmf-dist/fonts/tfm/public/cm/cmex10.tfm
INPUT /usr/local/texlive/2019/texmf-dist/fonts/tfm/public/amsfonts/cmextra/cmex8.tfm
INPUT /usr/local/texlive/2019/texmf-dist/fonts/tfm/public/amsfonts/cmextra/cmex7.tfm
INPUT /usr/local/texlive/2019/texmf-dist/fonts/tfm/public/amsfonts/cmextra/cmex7.tfm
INPUT /usr/local/texlive/2019/texmf-dist/fonts/tfm/public/amsfonts/cmextra/cmex7.tfm
INPUT /usr/local/texlive/2019/texmf-dist/fonts/tfm/jknappen/ec/ecrm0900.tfm
INPUT /usr/local/texlive/2019/texmf-dist/fonts/tfm/jknappen/ec/ecbx0900.tfm
INPUT /usr/local/texlive/2019/texmf-dist/fonts/tfm/jknappen/ec/ecrm0500.tfm
INPUT /usr/local/texlive/2019/texmf-dist/tex/latex/base/t1cmss.fd
INPUT /usr/local/texlive/2019/texmf-dist/tex/latex/base/t1cmss.fd
INPUT /usr/local/texlive/2019/texmf-dist/fonts/tfm/jknappen/ec/ecss0500.tfm
INPUT /usr/local/texlive/2019/texmf-dist/fonts/tfm/jknappen/ec/eccc1000.tfm
INPUT figures/SciData_logo.jpg
INPUT ./figures/SciData_logo.jpg
INPUT ./figures/SciData_logo.jpg
INPUT /usr/local/texlive/2019/texmf-var/fonts/map/pdftex/updmap/pdftex.map
INPUT /usr/local/texlive/2019/texmf-dist/fonts/tfm/jknappen/ec/ecrm1440.tfm
INPUT /usr/local/texlive/2019/texmf-dist/fonts/tfm/jknappen/ec/ecbx1440.tfm
INPUT /usr/local/texlive/2019/texmf-dist/fonts/tfm/jknappen/ec/ecti1000.tfm
INPUT /usr/local/texlive/2019/texmf-dist/tex/latex/base/t1cmtt.fd
INPUT /usr/local/texlive/2019/texmf-dist/tex/latex/base/t1cmtt.fd
INPUT /usr/local/texlive/2019/texmf-dist/fonts/tfm/jknappen/ec/ectt1000.tfm
INPUT figures/SciData_logo.jpg
INPUT ./figures/SciData_logo.jpg
INPUT /usr/local/texlive/2019/texmf-dist/fonts/tfm/jknappen/ec/ecbx1000.tfm
INPUT figures/metadata_features.pdf
INPUT ./figures/metadata_features.pdf
INPUT ./figures/metadata_features.pdf
INPUT /usr/local/texlive/2019/texmf-dist/fonts/tfm/jknappen/ec/ecbx1200.tfm
INPUT figures/SciData_logo.jpg
INPUT ./figures/SciData_logo.jpg
INPUT figures/SciData_logo.jpg
INPUT ./figures/SciData_logo.jpg
INPUT figures/weather_features.pdf
INPUT ./figures/weather_features.pdf
INPUT ./figures/weather_features.pdf
INPUT figures/SciData_logo.jpg
INPUT ./figures/SciData_logo.jpg
INPUT figures/SciData_logo.jpg
INPUT ./figures/SciData_logo.jpg
INPUT /usr/local/texlive/2019/texmf-dist/fonts/tfm/jknappen/ec/ectt0800.tfm
INPUT /usr/local/texlive/2019/texmf-dist/fonts/tfm/jknappen/ec/ectt0800.tfm
INPUT figures/SciData_logo.jpg
INPUT ./figures/SciData_logo.jpg
INPUT /usr/local/texlive/2019/texmf-dist/tex/latex/base/omscmr.fd
INPUT /usr/local/texlive/2019/texmf-dist/tex/latex/base/omscmr.fd
INPUT figures/SciData_logo.jpg
INPUT ./figures/SciData_logo.jpg
INPUT figures/SciData_logo.jpg
INPUT ./figures/SciData_logo.jpg
INPUT /usr/local/texlive/2019/texmf-dist/fonts/tfm/jknappen/ec/ecrm0700.tfm
INPUT figures/SciData_logo.jpg
INPUT ./figures/SciData_logo.jpg
INPUT figures/SciData_logo.jpg
INPUT ./figures/SciData_logo.jpg
INPUT figures/normalizedConsumption_all.pdf
INPUT ./figures/normalizedConsumption_all.pdf
INPUT ./figures/normalizedConsumption_all.pdf
INPUT figures/dataQuality_all.pdf
INPUT ./figures/dataQuality_all.pdf
INPUT ./figures/dataQuality_all.pdf
INPUT figures/SciData_logo.jpg
INPUT ./figures/SciData_logo.jpg
INPUT figures/SciData_logo.jpg
INPUT ./figures/SciData_logo.jpg
INPUT figures/SciData_logo.jpg
INPUT ./figures/SciData_logo.jpg
INPUT figures/weatherSensitivity_all.pdf
INPUT ./figures/weatherSensitivity_all.pdf
INPUT ./figures/weatherSensitivity_all.pdf
INPUT figures/breakOut_all.pdf
INPUT ./figures/breakOut_all.pdf
INPUT ./figures/breakOut_all.pdf
INPUT figures/SciData_logo.jpg
INPUT ./figures/SciData_logo.jpg
INPUT figures/SciData_logo.jpg
INPUT ./figures/SciData_logo.jpg
INPUT figures/SciData_logo.jpg
INPUT ./figures/SciData_logo.jpg
INPUT figures/SciData_logo.jpg
INPUT ./figures/SciData_logo.jpg
INPUT figures/SciData_logo.jpg
INPUT ./figures/SciData_logo.jpg
INPUT figures/SciData_logo.jpg
INPUT ./figures/SciData_logo.jpg
INPUT figures/SciData_logo.jpg
INPUT ./figures/SciData_logo.jpg
INPUT figures/SciData_logo.jpg
INPUT ./figures/SciData_logo.jpg
INPUT main.aux
INPUT ./main.out
INPUT ./main.out
INPUT /usr/local/texlive/2019/texmf-dist/fonts/enc/dvips/cm-super/cm-super-t1.enc
INPUT /usr/local/texlive/2019/texmf-dist/fonts/type1/public/amsfonts/cm/cmmi10.pfb
INPUT /usr/local/texlive/2019/texmf-dist/fonts/type1/public/amsfonts/cm/cmmi7.pfb
INPUT /usr/local/texlive/2019/texmf-dist/fonts/type1/public/amsfonts/cm/cmmi8.pfb
INPUT /usr/local/texlive/2019/texmf-dist/fonts/type1/public/amsfonts/cm/cmr7.pfb
INPUT /usr/local/texlive/2019/texmf-dist/fonts/type1/public/amsfonts/cm/cmsy10.pfb
INPUT /usr/local/texlive/2019/texmf-dist/fonts/type1/public/amsfonts/cm/cmsy7.pfb
INPUT /usr/local/texlive/2019/texmf-dist/fonts/type1/public/amsfonts/cm/cmsy8.pfb
INPUT /usr/local/texlive/2019/texmf-dist/fonts/type1/public/cm-super/sfbx0900.pfb
INPUT /usr/local/texlive/2019/texmf-dist/fonts/type1/public/cm-super/sfbx1000.pfb
INPUT /usr/local/texlive/2019/texmf-dist/fonts/type1/public/cm-super/sfbx1200.pfb
INPUT /usr/local/texlive/2019/texmf-dist/fonts/type1/public/cm-super/sfbx1440.pfb
INPUT /usr/local/texlive/2019/texmf-dist/fonts/type1/public/cm-super/sfrm0700.pfb
INPUT /usr/local/texlive/2019/texmf-dist/fonts/type1/public/cm-super/sfrm0900.pfb
INPUT /usr/local/texlive/2019/texmf-dist/fonts/type1/public/cm-super/sfrm1000.pfb
INPUT /usr/local/texlive/2019/texmf-dist/fonts/type1/public/cm-super/sfrm1200.pfb
INPUT /usr/local/texlive/2019/texmf-dist/fonts/type1/public/cm-super/sfrm1728.pfb
INPUT /usr/local/texlive/2019/texmf-dist/fonts/type1/public/cm-super/sfss0500.pfb
INPUT /usr/local/texlive/2019/texmf-dist/fonts/type1/public/cm-super/sfti1000.pfb
INPUT /usr/local/texlive/2019/texmf-dist/fonts/type1/public/cm-super/sftt1000.pfb
